# Supplementary material for: Evaluation of Blood Intercellular Adhesion Molecule-1 (ICAM-1) Level in Obstructive Sleep Apnea: A Systematic Review and Meta-Analysis
Source: Medicina (Kaunas). 2022 Oct 21;58(10):1499. doi: 10.3390/medicina58101499 (PMC9607021; doi:10.3390/medicina58101499)
Supplement: Supplementary file 1 [file medicina-58-01499-s001.zip]

Archive with 1 entries (1 files):
- medicina-1889057-supplementary.pdf
